# Supplementary material for: Heterodimerization of the prostaglandin E2 receptor EP2 and the calcitonin receptor CTR
Source: PLoS One. 2017 Nov 2;12(11):e0187711. doi: 10.1371/journal.pone.0187711 (PMC5667882; doi:10.1371/journal.pone.0187711)
Supplement: S2 Table — (XLSX) [file pone.0187711.s007.xlsx]

## Sheet: anti-EP2
Accession	Description	Score	Coverage	# Proteins	# Unique Peptides	# Peptides	# PSMs	# AAs	MW [kDa]	calc. pI
74203945	unnamed protein product [Mus musculus]	159.376	25.74	17	8	13	48	505	56.5655	4.89404
26349459	unnamed protein product [Mus musculus]	76.9306	15.15	23	6	9	37	462	49.4709	5.021
148707489	DEAH (Asp-Glu-Ala-His) box polypeptide 9, isoform CRA_a [Mus musculus]	40.4922	9.11	7	3	10	16	1174	131.636	6.30322
26339570	unnamed protein product [Mus musculus]	30.1081	9.95	9	3	4	13	422	46.928	9.05615
29747953	Hypoxia up-regulated 1 [Mus musculus]	13.2054	6.51	6	1	6	8	999	111.162	5.2749
148677183	mCG17378, isoform CRA_b [Mus musculus]	4.91864	8.15	2	1	2	9	405	45.4924	8.67529
74192146	unnamed protein product [Mus musculus]	280.665	27.33	8	16	28	110	999	111.082	5.18604
12852157	unnamed protein product [Mus musculus]	22.6466	10.16	20	2	7	10	561	58.5868	5.35107
169790797	Fc fragment of IgG binding protein precursor [Mus musculus]	8.89735	0.85	5	1	2	8	2583	275.058	5.03369
12858254	unnamed protein product [Mus musculus]	8.69025	3.84	4	1	2	90	781	85.4922	5.85889
74200533	unnamed protein product [Mus musculus]	5.23296	1.52	2	1	1	2	594	62.806	8.42627
58047678	Dhx9 protein [Mus musculus]	4.88693	3.49	9	1	2	2	459	50.9926	5.56689
148690970	nodal modulator 1 [Mus musculus]	4.58869	2.46	4	1	1	1	896	99.1967	6.12549
109943414	unnamed protein product [Mus musculus]	3.7864	1.52	1	1	1	2	460	50.6733	8.08936
22137680	Atp2b1 protein, partial [Mus musculus]	3.50633	1.86	15	1	2	2	914	101.619	6.94678
1083311	protein disulfide-isomerase (EC 5.3.4.1) ERp61 precursor - mouse	2.36404	3.57	7	1	2	2	504	56.4716	6.49365
26349459	unnamed protein product [Mus musculus]	53.1045	16.67	23	4	10	21	462	49.4709	5.021
200367	cAMP-dependent protein kinase catalytic subunit [Mus musculus]	24.6696	3.7	1	1	1	9	351	40.5599	8.47021
74218015	unnamed protein product [Mus musculus]	9.45455	4.26	8	1	4	9	893	99.593	7.21045
14714615	Heat shock protein 90, beta (Grp94), member 1 [Mus musculus]	5.25893	5.24	6	1	3	4	802	92.4323	4.81787
12858254	unnamed protein product [Mus musculus]	5.014	3.84	4	1	2	92	781	85.4922	5.85889
14714615	Heat shock protein 90, beta (Grp94), member 1 [Mus musculus]	197.546	31.3	13	18	25	65	802	92.4323	4.81787
26349459	unnamed protein product [Mus musculus]	55.1462	14.72	19	4	8	21	462	49.4709	5.021
74219852	unnamed protein product [Mus musculus]	46.4074	11.37	11	5	9	19	686	76.3532	8.07471
6009521	p100 co-activator [Mus musculus]	45.9312	14.17	7	5	14	22	882	99.2502	7.07861
32452028	Atp2a2 protein [Mus musculus]	26.5466	6.8	12	4	7	12	1044	114.784	5.33838
148700157	hexokinase 1, isoform CRA_b [Mus musculus]	22.6779	8.98	13	3	10	11	902	100.483	6.80029
148708290	proteasome (prosome, macropain) 26S subunit, non-ATPase, 1 [Mus musculus]	19.2373	6.15	7	1	3	15	455	50.8865	5.21143
148672085	mCG144996 [Mus musculus]	9.8626	8.52	11	1	3	7	352	38.1191	5.2749
74192292	unnamed protein product [Mus musculus]	7.508	0.98	4	1	1	8	1220	139.17	7.18115
26335437	unnamed protein product [Mus musculus]	7.36256	4.69	8	3	4	8	725	78.1072	8.17725
148677217	catenin (cadherin associated protein), beta 1, isoform CRA_a [Mus musculus]	6.76778	3.18	4	1	1	64	566	61.9729	7.28369
74200533	unnamed protein product [Mus musculus]	6.70036	4.38	2	1	3	5	594	62.806	8.42627
407261411	PREDICTED: predicted gene 6590 [Mus musculus]	6.29221	9.57	3	1	1	4	230	26.7332	7.38623
148693245	mCG14048, isoform CRA_a [Mus musculus]	5.63189	1.65	15	1	1	5	484	55.5153	8.63135
18204493	ATPase, Na+/K+ transporting, alpha 1 polypeptide [Mus musculus]	5.5083	2.93	7	2	3	3	1023	112.91	5.45264
15928820	PRP6 pre-mRNA splicing factor 6 homolog (yeast) [Mus musculus]	3.16595	3.61	3	1	3	3	941	106.655	8.08936
74203945	unnamed protein product [Mus musculus]	2.78305	4.75	16	1	3	3	505	56.5655	4.89404
116256510	AP-2 complex subunit alpha-1 isoform b [Mus musculus]	2.43683	1.78	3	1	2	2	955	105.413	7.66455
74149670	unnamed protein product [Mus musculus]	2.39042	4.29	3	1	3	3	653	73.9301	6.31592
148674951	elongation factor Tu GTP binding domain containing 1, isoform CRA_b [Mus musculus]	2.19847	1.84	1	1	1	4	1144	127.538	6.11279
148685441	eukaryotic translation initiation factor 3, subunit 8 [Mus musculus]	1.89345	0.88	3	1	1	1	792	91.9058	5.89697
148708084	hairy and enhancer of split 6 (Drosophila), isoform CRA_b [Mus musculus]	1.80246	3.94	1	1	1	1	254	27.717	5.59229
148682290	mCG56896 [Mus musculus]	0	4.91	1	1	1	9	509	57.8099	5.64307
14714615	Heat shock protein 90, beta (Grp94), member 1 [Mus musculus]	555.472	33.04	13	27	31	182	802	92.4323	4.81787
16307541	Atp1a1 protein, partial [Mus musculus]	178.559	23.42	32	15	21	62	982	108.338	5.2749
32493304	Transferrin receptor [Mus musculus]	61.4593	14.94	4	9	11	27	763	85.6773	6.56592
29747953	Hypoxia up-regulated 1 [Mus musculus]	44.9175	12.71	8	6	13	18	999	111.162	5.2749
109943414	unnamed protein product [Mus musculus]	44.2276	1.52	1	1	1	22	460	50.6733	8.08936
38511951	Eef2 protein, partial [Mus musculus]	43.617	16.13	20	7	14	37	843	93.495	6.82959
26330882	unnamed protein product [Mus musculus]	20.6464	11.85	9	3	6	23	658	75.0813	4.90674
148688975	procollagen lysine, 2-oxoglutarate 5-dioxygenase 2, isoform CRA_a [Mus musculus]	16.507	12.89	7	2	10	15	737	84.4006	6.88818
26349459	unnamed protein product [Mus musculus]	15.1603	9.74	45	2	5	6	462	49.4709	5.021
148665485	poly (ADP-ribose) polymerase family, member 9, isoform CRA_b [Mus musculus]	14.5024	1.34	6	1	1	17	597	66.7964	6.23975
18204835	Proteasome (prosome, macropain) 26S subunit, non-ATPase, 2 [Mus musculus]	13.2074	5.62	12	3	4	4	908	100.139	5.17334
32822715	Phospholipase C, eta 1 [Mus musculus]	11.3791	2.07	4	1	4	11	1640	182.823	7.31299
111598905	Ganab protein [Mus musculus]	10.6357	4.98	4	1	5	7	944	106.844	6.06201
8571380	COPI coatomer complex, beta subunit [Mus musculus]	7.46628	4.09	3	2	4	4	953	106.998	5.99854
74200533	unnamed protein product [Mus musculus]	4.9357	2.69	2	1	2	2	594	62.806	8.42627
26338115	unnamed protein product [Mus musculus]	4.61393	1.71	8	2	2	2	819	91.9595	5.31299
148692211	mCG145390, isoform CRA_b [Mus musculus]	4.34731	2.74	5	1	2	3	1386	146.729	5.32568
148671922	ATPase, H+ transporting, lysosomal V0 subunit A1, isoform CRA_f [Mus musculus]	4.29197	1.74	14	1	1	1	691	78.8034	7.60596
223461709	Cholinergic receptor, nicotinic, alpha polypeptide 10 [Mus musculus]	3.79812	3.58	1	1	2	5	447	49.5445	7.92822
12836065	unnamed protein product [Mus musculus]	3.29509	1.85	8	1	2	105	974	107.129	5.64307
74198632	unnamed protein product [Mus musculus]	3.23128	6.25	16	1	1	1	144	16.3079	4.4751
148680867	RIKEN cDNA 2010305C02, isoform CRA_b [Mus musculus]	2.50978	10.53	1	1	1	1	95	10.4594	6.771
26345456	unnamed protein product [Mus musculus]	2.07896	4.37	5	1	2	2	504	55.1725	5.16064
74153506	unnamed protein product [Mus musculus]	1.81831	6.3	5	1	2	2	349	38.1326	6.3667
294956486	RecName: Full=Uncharacterized protein C17orf104 homolog	1.63366	3.11	2	1	2	13	965	108.762	6.88818
111600280	Choroideremia-like [Mus musculus]	0	7.73	3	1	2	14	621	69.9652	5.18604
19911240	polypirimidine tract binding protein [Mus musculus]	0	5.68	2	1	1	1	528	56.7183	9.17334
407262430	PREDICTED: uncharacterized protein KIAA1210-like [Mus musculus]	0	1.93	1	1	3	6	1659	183.256	9.02686
218931167	procollagen-lysine,2-oxoglutarate 5-dioxygenase 2 isoform 1 precursor [Mus musculus]	151.532	24.01	8	12	18	56	758	86.8458	6.88818
57242925	Heat shock protein 90 alpha (cytosolic), class B member 1 [Mus musculus]	69.1743	15.33	28	4	10	25	724	83.2291	5.03369
109943414	unnamed protein product [Mus musculus]	49.3022	1.52	1	1	1	24	460	50.6733	8.08936
18044175	Hyou1 protein [Mus musculus]	35.8506	12.7	7	5	6	12	504	56.5449	9.43701
14714615	Heat shock protein 90, beta (Grp94), member 1 [Mus musculus]	27.2791	10.22	8	5	8	9	802	92.4323	4.81787
74220199	unnamed protein product [Mus musculus]	23.6514	12.28	15	5	6	7	619	68.4555	5.26221
26338115	unnamed protein product [Mus musculus]	19.2066	9.89	5	2	5	9	819	91.9595	5.31299
109150433	prolyl 3-hydroxylase 1 isoform 2 precursor [Mus musculus]	17.8952	9.47	14	3	7	12	739	83.5983	5.13525
74208051	unnamed protein product [Mus musculus]	13.6759	4.78	5	2	3	5	648	73.3462	6.80029
329665912	Chain A, Crystal Structure Of Full-Length Erdj5	13.0571	8.08	8	2	7	15	780	88.8252	7.06396
148670626	mCG144006 [Mus musculus]	7.89707	6.37	51	1	3	4	502	54.6679	5.22412
35505456	Endothelin converting enzyme-like 1 [Mus musculus]	7.42362	9.55	4	2	4	4	775	87.9376	7.79639
40787837	Solute carrier family 3 (activators of dibasic and neutral amino acid transport), member 2 [Mus musculus]	6.23317	3.61	4	1	2	2	526	58.3003	5.90967
14250287	DEAD (Asp-Glu-Ala-Asp) box polypeptide 1 [Mus musculus]	3.40104	2.57	3	1	2	3	740	82.5609	7.31299
74223751	unnamed protein product [Mus musculus]	3.03212	2.71	7	1	1	1	406	45.3324	5.40186
13938120	Eif3b protein [Mus musculus]	2.92755	5.62	3	1	3	6	641	74.8758	6.771
74198239	unnamed protein product [Mus musculus]	2.12224	2.35	5	1	2	2	766	84.5384	5.68115
26339250	unnamed protein product [Mus musculus]	0	6.25	1	1	1	23	224	24.637	9.12939
116283478	Glyat protein [Mus musculus]	0	10.69	3	1	1	2	262	30.1309	7.79639
148702515	solute carrier family 9 (sodium/hydrogen exchanger), isoform 3 regulator 1, isoform CRA_a [Mus musculus]	0	6.44	1	1	1	14	295	32.369	5.87158
29748016	Heat shock protein 5 [Mus musculus]	473.086	34.2	18	19	22	128	655	72.3775	5.16064
21595163	Glycosyltransferase 25 domain containing 1 [Mus musculus]	141.118	12.64	4	7	10	48	617	71.0111	7.28369
30931361	Heat shock protein 9 [Mus musculus]	128.599	21.35	5	12	13	36	679	73.4156	6.07471
42542422	Heat shock protein 8 [Mus musculus]	98.9179	17.96	42	5	9	43	646	70.8282	5.41455
14714615	Heat shock protein 90, beta (Grp94), member 1 [Mus musculus]	68.7037	11.6	8	7	10	20	802	92.4323	4.81787
12850403	unnamed protein product [Mus musculus]	59.9274	6.88	2	4	6	20	741	84.9086	6.26514
109943414	unnamed protein product [Mus musculus]	56.436	1.52	1	1	1	29	460	50.6733	8.08936
26349459	unnamed protein product [Mus musculus]	32.8638	8.66	19	3	5	12	462	49.4709	5.021
16741125	Acyl-CoA synthetase long-chain family member 4 [Mus musculus]	14.3155	4.03	7	1	3	7	670	74.2909	8.00146
12848615	unnamed protein product [Mus musculus]	13.9586	7.64	3	1	4	7	720	80.4545	8.54346
74220976	unnamed protein product [Mus musculus]	13.2755	12.75	7	4	5	5	400	44.282	6.02393
74219852	unnamed protein product [Mus musculus]	13.0387	6.85	10	5	6	8	686	76.3532	8.07471
148702256	N-ethylmaleimide sensitive fusion protein, isoform CRA_a [Mus musculus]	12.4216	8.66	8	4	6	6	704	77.7584	7.10791
18044175	Hyou1 protein [Mus musculus]	11.6587	9.52	8	3	6	7	504	56.5449	9.43701
45219865	Pdia4 protein, partial [Mus musculus]	8.71309	9.2	8	3	5	6	576	65.0462	6.27783
74207990	unnamed protein product [Mus musculus]	8.62016	6.13	7	3	4	5	538	59.1831	5.61768
5880315	lysyl hydroxylase 1 [Mus musculus]	7.27368	2.88	3	1	3	6	728	83.5423	6.53662
148680867	RIKEN cDNA 2010305C02, isoform CRA_b [Mus musculus]	7.20599	10.53	1	1	1	3	95	10.4594	6.771
148690204	growth arrest specific 6, isoform CRA_d [Mus musculus]	7.13084	4.93	3	1	4	5	670	74.2328	5.70654
148685441	eukaryotic translation initiation factor 3, subunit 8 [Mus musculus]	6.15774	2.65	4	2	2	2	792	91.9058	5.89697
148688975	procollagen lysine, 2-oxoglutarate 5-dioxygenase 2, isoform CRA_a [Mus musculus]	4.22517	1.09	7	1	1	2	737	84.4006	6.88818
6730310	Chain A, Crystal Structure Of The Arf-Gap Domain And Ankyrin Repeats Of Papbeta.	4.20343	2.88	9	1	1	2	278	30.8274	6.01123
13543181	Hnrpm protein, partial [Mus musculus]	3.97787	7.25	8	2	3	3	386	40.7266	8.96826
148692211	mCG145390, isoform CRA_b [Mus musculus]	3.96444	2.02	5	1	3	6	1386	146.729	5.32568
242117962	SH3 domain-containing protein 21 isoform 1 [Mus musculus]	2.42201	3.91	9	1	3	4	665	73.749	8.27979
74149659	unnamed protein product [Mus musculus]	2.33721	4.16	16	1	2	2	385	43.0051	5.13525
148706200	DEAD (Asp-Glu-Ala-Asp) box polypeptide 3, Y-linked, isoform CRA_a [Mus musculus]	2.27199	2.35	7	1	2	2	639	71.9987	8.17725
74200533	unnamed protein product [Mus musculus]	2.11003	1.52	2	1	1	1	594	62.806	8.42627
2606086	ECH1p [Mus musculus]	2.0154	7.65	1	1	1	4	327	36.0952	7.7085
35505456	Endothelin converting enzyme-like 1 [Mus musculus]	1.94793	1.03	4	1	1	1	775	87.9376	7.79639
12848285	unnamed protein product [Mus musculus]	1.83547	2.33	3	1	1	3	300	34.5298	5.98584
26339462	unnamed protein product [Mus musculus]	1.63545	1.02	13	1	1	1	589	67.1605	7.02002
14193793	calcitonin receptor isoform Cla-2 [Mus musculus]	6.14485	3.97	6	1	2	4	478	55.7713	7.6499
37590652	Mitogen-activated protein kinase 4 [Mus musculus]	0	5.32	1	1	1	3	583	65.533	5.40186
1762525	Frg1 [Mus musculus]	0	11.63	1	1	1	2	258	29.1401	8.92432
21961199	Autocrine motility factor receptor [Mus musculus]	0	9.7	1	1	3	27	639	72.7058	6.45557
74179100	unnamed protein product [Mus musculus]	0	1.79	5	1	1	3	726	80.7675	7.02002
29748016	Heat shock protein 5 [Mus musculus]	35.9106	20.92	57	7	12	13	655	72.3775	5.16064
148666824	ribophorin I, isoform CRA_a [Mus musculus]	22.5627	10.33	5	1	6	8	600	67.7203	6.45557
26349459	unnamed protein product [Mus musculus]	15.4052	7.79	22	2	4	6	462	49.4709	5.021
74203945	unnamed protein product [Mus musculus]	10.7245	8.91	16	1	5	5	505	56.5655	4.89404
74142612	unnamed protein product [Mus musculus]	9.99245	4.8	5	1	3	8	521	58.2412	7.25439
63146347	DEAD (Asp-Glu-Ala-Asp) box polypeptide 17 [Mus musculus]	5.74666	6.46	14	1	4	5	650	72.354	8.5874
148693134	mCG67952 [Mus musculus]	4.51419	20.31	28	1	2	2	128	14.6569	9.65674
2992164	eIF3 p66 [Mus musculus]	4.23086	1.65	4	1	1	2	547	63.5181	6.04932
387081	alpha-actin, partial [Mus musculus]	2.61946	9.81	28	1	3	3	377	42.0239	5.38916
14714615	Heat shock protein 90, beta (Grp94), member 1 [Mus musculus]	2.25585	2.37	4	1	2	2	802	92.4323	4.81787
62969086	Chaperonin containing Tcp1, subunit 5 (epsilon) [Mus musculus]	1.68184	1.48	7	1	1	1	541	59.5859	6.02393
74203945	unnamed protein product [Mus musculus]	207.581	33.86	17	11	16	68	505	56.5655	4.89404
13096984	Protein disulfide isomerase associated 3 [Mus musculus]	183.005	27.72	7	15	17	69	505	56.6427	6.21436
26349459	unnamed protein product [Mus musculus]	51.2446	9.74	36	3	6	21	462	49.4709	5.021
15489336	DnaJ (Hsp40) homolog, subfamily C, member 3 [Mus musculus]	40.244	16.07	4	10	11	20	504	57.4281	5.84619
192090	ATP synthase alpha subunit [Mus musculus]	39.8679	18.08	13	7	13	20	553	59.7156	9.18799
13277861	T-complex protein 1 [Mus musculus]	38.0375	7.01	14	5	5	14	556	60.4107	6.16357
7081465	nuclear receptor coactivator RAP250 [Mus musculus]	35.4137	4.2	7	1	1	35	357	38.6538	9.23193
13529479	Non-POU-domain-containing, octamer binding protein [Mus musculus]	32.4812	17.97	27	8	9	16	473	54.5064	8.95361
202370	vimentin [Mus musculus]	26.8736	21.24	32	8	10	12	466	53.6551	5.12256
148678464	mCG140381 [Mus musculus]	22.9215	0.84	4	1	4	22	4383	500.227	5.87158
17390970	P4ha2 protein [Mus musculus]	17.7606	7.29	9	3	4	23	535	60.7738	5.99854
12846632	unnamed protein product [Mus musculus]	16.7131	12.66	9	5	5	14	458	49.8545	5.77002
127799514	Chaperonin containing Tcp1, subunit 6a (zeta) [Mus musculus]	16.0897	9.42	10	4	6	9	531	57.9677	7.07861
14318713	Protein disulfide isomerase associated 5 [Mus musculus]	15.2074	10.83	5	5	6	7	517	59.229	7.50342
1066067	P26s4 [Mus musculus]	14.8228	11.36	2	4	4	9	440	49.1537	6.21436
109943414	unnamed protein product [Mus musculus]	14.4689	4.57	1	1	2	12	460	50.6733	8.08936
18044175	Hyou1 protein [Mus musculus]	13.9583	8.33	8	3	6	9	504	56.5449	9.43701
387100	Tum-P91A antigen, partial [Mus musculus]	12.6124	9.64	5	2	7	11	529	60.6123	8.44092
74212815	unnamed protein product [Mus musculus]	12.0034	10.13	9	3	5	7	395	43.1382	6.26514
262263376	zinc finger protein 280C isoform 2 [Mus musculus]	11.3611	3.41	1	1	2	5	733	82.0614	9.02686
34980877	Lectin, mannose-binding, 1 [Mus musculus]	9.51264	5.03	11	3	3	4	517	57.7529	6.34131
50510701	mKIAA0908 protein [Mus musculus]	8.90239	2.59	7	1	2	5	501	55.9674	6.75635
74148153	unnamed protein product [Mus musculus]	8.08366	8.15	6	2	4	6	454	51.7221	6.7124
74220199	unnamed protein product [Mus musculus]	7.84281	6.46	49	2	4	5	619	68.4555	5.26221
20072624	Heterogeneous nuclear ribonucleoprotein L [Mus musculus]	7.8295	9.37	4	1	3	6	555	60.0851	7.10791
147907212	arf-GAP with SH3 domain, ANK repeat and PH domain-containing protein 2 isoform b [Mus musculus]	7.07673	1.68	9	1	2	4	955	106.339	6.53662
32452050	Chaperonin containing Tcp1, subunit 4 (delta) [Mus musculus]	6.5886	6.12	4	2	4	6	539	58.0297	8.01611
74144350	unnamed protein product [Mus musculus]	6.37774	5.56	6	2	4	5	612	70.8709	5.37646
20072151	Sphingosine phosphate lyase 1 [Mus musculus]	6.23398	6.69	7	3	5	5	568	63.6357	9.1001
148699701	mCG13402, isoform CRA_e [Mus musculus]	5.91506	6.61	24	3	4	7	454	49.3854	9.23193
16877774	Archain 1 [Mus musculus]	5.83045	6.85	5	1	4	4	511	57.1932	6.21436
26354947	unnamed protein product [Mus musculus]	5.82921	2.3	2	1	1	2	521	58.3174	7.41553
14318722	ATPase, H+ transporting, lysosomal V1 subunit H [Mus musculus]	5.56121	5.59	2	2	3	4	483	55.8051	6.60986
74187649	unnamed protein product [Mus musculus]	5.53593	5.39	5	1	2	3	167	19.8334	9.83252
12859602	unnamed protein product [Mus musculus]	5.01169	3.9	3	2	2	2	462	51.7824	6.34131
29477197	AW555464 protein [Mus musculus]	4.76403	3.34	6	1	1	7	658	72.8174	6.37939
12841643	unnamed protein product [Mus musculus]	4.43112	7.77	5	2	4	5	502	57.9764	7.89893
26340776	unnamed protein product [Mus musculus]	4.35429	10	9	1	2	2	150	17.4106	5.41455
74223714	unnamed protein product [Mus musculus]	4.34191	4.56	9	2	3	3	526	59.6606	7.88428
2358118	trypsinogen 16 [Mus musculus]	4.07348	8.13	1	1	1	1	246	26.1178	4.94482
148685671	fusion, derived from t(12;16) malignant liposarcoma (human), isoform CRA_d [Mus musculus]	4.01195	12.2	12	1	2	2	205	21.1869	10.0376
74153506	unnamed protein product [Mus musculus]	3.95023	3.72	5	1	1	1	349	38.1326	6.3667
307776557	Chain A, Crystal Structure Of The Calreticulin Lectin Domain	3.36201	7.69	6	1	3	4	273	31.0511	5.42725
200114	nucleobindin [Mus musculus]	3.27217	2.2	5	1	1	1	455	52.9646	5.07178
74137579	unnamed protein product [Mus musculus]	3.04173	6.02	15	1	1	1	133	13.5795	5.21143
148684319	mCG21672 [Mus musculus]	2.59585	3.38	5	1	1	2	296	32.8229	9.49561
12805359	Atl3 protein [Mus musculus]	2.55737	2.77	7	1	1	1	397	44.8146	6.32861
387081	alpha-actin, partial [Mus musculus]	2.5416	7.96	28	1	2	4	377	42.0239	5.38916
148674450	phosphatidylinositol glycan anchor biosynthesis, class T, isoform CRA_a [Mus musculus]	2.45631	4.92	7	1	3	3	447	50.6321	8.70459
148679017	phenylalanine-tRNA synthetase-like, alpha subunit, isoform CRA_b [Mus musculus]	2.42342	4.03	4	1	2	2	372	41.6827	8.95361
148694720	HLA-B associated transcript 5, isoform CRA_d [Mus musculus]	2.31403	3.51	4	1	1	1	228	26.2733	5.94775
148689878	chaperonin subunit 2 (beta), isoform CRA_b [Mus musculus]	2.2569	3.63	4	1	2	5	413	44.4966	6.62451
148699551	splicing factor 3a, subunit 2, isoform CRA_c [Mus musculus]	2.24736	4.12	4	1	1	1	194	22.1213	9.42236
28972231	mKIAA0458 protein [Mus musculus]	2.15398	1.02	3	1	1	1	882	95.0035	6.96143
28192672	lamin B receptor [Mus musculus]	2.0487	2.6	6	1	1	1	308	35.0517	9.81787
1184661	vacuolar adenosine triphosphatase subunit B [Mus musculus]	2.00815	3.52	9	1	2	2	511	56.5489	5.80811
4262555	ubiquitin/60S ribosomal fusion protein [Mus musculus]	1.95555	19.53	30	1	3	3	128	14.719	9.83252
12850141	unnamed protein product [Mus musculus]	1.90595	4.36	22	2	2	3	344	38.3319	5.14795
39794776	Slc35c2 protein [Mus musculus]	1.85102	9.78	5	1	1	1	92	9.97507	4.70361
148699415	mCG1344 [Mus musculus]	1.84514	2.38	2	1	2	2	629	70.9044	8.57275
14193793	calcitonin receptor isoform Cla-2 [Mus musculus]	1.78157	1.46	6	1	1	1	478	55.7713	7.6499
44890561	Pcdhga12 protein [Mus musculus]	0	4.56	4	1	2	4	812	88.2848	4.86865
158324125	T-cell-receptor beta-chain TCRB13-3-5 [Mus musculus]	0	31.82	1	1	1	1	66	7.04366	8.52881
26350239	unnamed protein product [Mus musculus]	0	2.24	4	1	1	1	357	39.7167	7.57666
3649748	IgG Fc binding protein [Mus musculus]	0	0.88	5	1	1	2	1023	109.137	4.84326
26349459	unnamed protein product [Mus musculus]	77.1558	16.67	19	6	10	33	462	49.4709	5.021
46485020	TPA_exp: type-II keratin Kb35 [Mus musculus]	75.8595	5.38	1	1	3	17	520	56.7149	7.40088
21902307	mesoderm-specific transcript isoform 2 [Mus musculus]	37.4198	7.06	8	1	3	19	326	37.6298	9.36377
13277927	Ribosomal protein, large, P0 [Mus musculus]	24.6256	18.61	3	1	8	13	317	34.1647	6.25244
12845960	unnamed protein product [Mus musculus]	17.6429	21.58	14	2	3	7	139	15.9919	5.64307
171948782	laminin receptor [Mus musculus]	16.9047	14.24	12	3	4	14	295	32.8295	4.86865
148708252	mCG8513 [Mus musculus]	15.5744	22.37	7	3	6	7	228	26.2828	10.5063
9489054	G protein Gi2 alpha [Mus musculus]	14.8397	14.11	46	3	5	7	333	38.109	5.41455
74191228	unnamed protein product [Mus musculus]	14.2197	8.9	8	1	3	6	382	41.952	9.39307
200277	pyruvate dehydrogenase [Mus musculus]	13.3517	5.13	1	1	2	8	390	43.2036	8.19189
148695032	proteasome (prosome, macropain) 26S subunit, non-ATPase, 14, isoform CRA_a [Mus musculus]	10.7135	14.24	5	1	5	10	295	33.0337	6.40479
26346937	unnamed protein product [Mus musculus]	6.40784	4.36	3	1	1	2	298	32.8832	9.74463
148684319	mCG21672 [Mus musculus]	6.33889	7.09	2	1	2	4	296	32.8229	9.49561
74148334	unnamed protein product [Mus musculus]	4.72928	7.44	6	1	1	2	121	13.5552	8.48486
26326937	unnamed protein product [Mus musculus]	4.50219	3.21	2	1	1	2	312	35.3615	6.34131
169790797	Fc fragment of IgG binding protein precursor [Mus musculus]	4.12121	1.32	5	1	3	4	2583	275.058	5.03369
74153506	unnamed protein product [Mus musculus]	4.05354	3.72	5	1	1	1	349	38.1326	6.3667
2358118	trypsinogen 16 [Mus musculus]	4.00498	8.13	1	1	1	1	246	26.1178	4.94482
148667334	prohibitin 2 [Mus musculus]	3.78989	4.15	3	1	1	1	289	32.2623	9.77393
148710027	Hermansky-Pudlak syndrome 6 [Mus musculus]	3.7822	4.72	4	1	2	5	805	87.3121	6.80029
19484179	Timm50 protein, partial [Mus musculus]	3.15105	5.98	4	1	1	1	184	21.221	7.45947
148698234	eukaryotic translation initiation factor 3, subunit 2 (beta), isoform CRA_a [Mus musculus]	2.83392	6.17	4	2	2	2	324	36.3065	5.64307
26348943	unnamed protein product [Mus musculus]	2.73966	4.04	3	1	2	2	470	52.6615	7.79639
74147226	unnamed protein product [Mus musculus]	2.61268	13.26	28	1	5	7	377	42.091	5.49072
44890285	Ldha protein [Mus musculus]	2.58803	8.65	11	1	1	1	104	11.1639	5.45264
32186870	kin of irregular chiasm 2 [Mus musculus]	1.93812	4.52	5	1	1	1	310	33.2948	6.68311
148704410	oxidase assembly 1-like, isoform CRA_a [Mus musculus]	1.81556	1.99	10	1	1	1	351	39.8484	10.1987
148681932	capping protein (actin filament) muscle Z-line, alpha 2, isoform CRA_b [Mus musculus]	1.80647	4.71	6	1	1	1	170	19.5108	5.40186
125628638	protein CASC5 [Mus musculus]	0	0.57	1	1	1	1	2119	238.037	5.71924
809561	gamma-actin [Mus musculus]	57.9521	37.23	45	6	12	35	368	40.9925	5.8335
148697895	mCG129893 [Mus musculus]	34.819	10.34	10	1	5	15	358	40.8868	9.93506
407261718	PREDICTED: elongation factor 1-alpha 1-like isoform 12 [Mus musculus]	28.8859	21.14	16	1	9	17	402	43.1485	8.82178
309277	stimulatory G protein of adenylate cyclase, alpha chain [Mus musculus]	12.1047	8.22	50	2	3	6	377	43.6272	7.12256
13097348	Ubiquinol cytochrome c reductase core protein 2 [Mus musculus]	10.5019	9.71	2	1	4	4	453	48.205	9.24658
26353084	unnamed protein product [Mus musculus]	9.49678	10.47	6	1	3	4	277	31.5469	4.76709
148676670	heat shock 70kD protein 5 (glucose-regulated protein), isoform CRA_b [Mus musculus]	8.12342	5.72	12	1	3	4	507	56.2571	5.13525
74212144	unnamed protein product [Mus musculus]	7.29439	5.21	6	1	2	4	422	47.367	6.48096
13278504	Psmc5 protein, partial [Mus musculus]	7.1727	8.82	5	2	2	2	306	34.144	7.89893
17426420	translation initiation factor-3 subunit 5 [Mus musculus]	5.37126	11.49	7	1	1	1	148	16.1353	5.14795
26324301	unnamed protein product [Mus musculus]	3.1025	4.56	3	1	1	1	241	28.048	5.0083
12857227	unnamed protein product [Mus musculus]	2.0645	3.75	4	1	2	2	400	46.1207	5.90967
19353122	Ubiquitin-conjugating enzyme E2, J1 [Mus musculus]	0	6.92	3	1	1	1	318	34.9676	6.99072
1581021	reticulocalbin	48.0409	5.85	1	2	2	16	325	38.0896	4.84326
26349459	unnamed protein product [Mus musculus]	37.0004	7.79	20	3	5	14	462	49.4709	5.021
34391907	cardiac calumenin isoform [Mus musculus]	18.6029	10.16	6	4	4	7	315	37.0944	4.58936
74153506	unnamed protein product [Mus musculus]	16.2041	3.72	5	1	1	4	349	38.1326	6.3667
148694459	mCG15232, isoform CRA_g [Mus musculus]	15.2534	16.73	20	3	5	9	257	28.3578	8.83643
12851819	unnamed protein product [Mus musculus]	11.7723	15.7	7	2	3	8	172	19.7511	8.42627
74195497	unnamed protein product [Mus musculus]	9.92105	5.46	6	3	3	6	476	52.2005	8.06006
1294819	Cab45a [Mus musculus]	9.65636	8.59	5	1	4	6	361	42.0374	4.95752
387081	alpha-actin, partial [Mus musculus]	9.26251	17.51	42	3	6	7	377	42.0239	5.38916
116283521	Tardbp protein [Mus musculus]	7.27548	4.17	15	2	2	2	288	32.6363	6.771
148674951	elongation factor Tu GTP binding domain containing 1, isoform CRA_b [Mus musculus]	6.81769	1.84	1	1	1	3	1144	127.538	6.11279
148702082	development and differentiation enhancing factor 2 [Mus musculus]	6.42841	2.17	9	1	2	4	829	91.8643	6.53662
74220199	unnamed protein product [Mus musculus]	5.03452	5.17	47	1	3	3	619	68.4555	5.26221
148676845	\ATPase, H+ transporting, lysosomal V1 subunit C1, isoform CRA_b [Mus musculus]	4.70542	11.11	4	1	2	3	135	15.7562	9.26123
74200533	unnamed protein product [Mus musculus]	4.50944	3.2	2	1	2	3	594	62.806	8.42627
74142927	unnamed protein product [Mus musculus]	4.40093	5.04	3	1	2	2	337	38.1715	5.8208
1051238	guanine nucleotide-binding protein [Mus musculus]	4.10021	4.74	3	2	2	2	359	41.9825	5.8208
15928558	Eukaryotic translation initiation factor 3, subunit H [Mus musculus]	4.06741	9.94	7	1	4	4	352	39.807	6.66846
109943414	unnamed protein product [Mus musculus]	4.05128	4.57	1	1	2	3	460	50.6733	8.08936
148670403	asparagine-linked glycosylation 2 homolog (yeast, alpha-1,3-mannosyltransferase), isoform CRA_a [Mus musculus]	3.94232	5.18	5	2	3	3	367	41.9512	9.72998
148693912	reticulocalbin 2 [Mus musculus]	3.10916	9.67	6	2	3	4	269	30.8342	4.76709
4097873	eIF3-p44 [Mus musculus]	2.7669	2.81	3	1	1	1	320	35.3968	6.43018
13543076	Pon3 protein [Mus musculus]	2.72919	9.26	4	1	1	1	108	11.8781	6.91748
26353084	unnamed protein product [Mus musculus]	2.72376	3.25	4	1	1	1	277	31.5469	4.76709
1353506	G protein alpha i1 subunit, partial [Mus musculus]	2.45459	11.67	18	1	2	2	60	7.03148	5.24951
13097054	Tusc3 protein [Mus musculus]	1.91981	6.67	4	1	1	1	105	12.0864	11.356
148677217	catenin (cadherin associated protein), beta 1, isoform CRA_a [Mus musculus]	1.76847	3.18	4	1	1	37	566	61.9729	7.28369
148708067	NADH dehydrogenase (ubiquinone) 1 alpha subcomplex 10, isoform CRA_d [Mus musculus]	1.71903	10	7	1	1	1	60	6.93761	8.47021
200277	pyruvate dehydrogenase [Mus musculus]	1.69548	2.31	1	1	1	1	390	43.2036	8.19189
12862166	unnamed protein product [Mus musculus]	0	9.54	3	1	1	1	283	31.1023	9.40771
148710027	Hermansky-Pudlak syndrome 6 [Mus musculus]	0	3.6	4	1	1	4	805	87.3121	6.80029
62027493	Hnrpa3 protein, partial [Mus musculus]	32.2756	11.79	15	2	2	6	263	26.358	9.14404
13278364	Dnajb11 protein [Mus musculus]	9.47326	6.7	4	2	2	3	358	40.5297	6.31592
148692211	mCG145390, isoform CRA_b [Mus musculus]	7.78015	1.23	5	1	2	5	1386	146.729	5.32568
1581021	reticulocalbin	6.71698	3.69	1	1	1	2	325	38.0896	4.84326
4519256	4F2/CD98 light chain [Mus musculus]	6.31519	2.73	2	1	1	2	512	55.8656	7.89893
74137577	unnamed protein product [Mus musculus]	5.49087	15.28	12	1	2	2	144	15.5249	7.92822
148674149	hnRNP-associated with lethal yellow, isoform CRA_b [Mus musculus]	4.67174	13.16	8	1	2	2	114	12.7363	11.8247
148688598	mCG1037244 [Mus musculus]	2.65289	8.63	9	1	2	2	139	15.9809	5.0083
74153506	unnamed protein product [Mus musculus]	1.86738	3.72	5	1	1	1	349	38.1326	6.3667
148710241	Atpase, class VI, type 11C, isoform CRA_a [Mus musculus]	0	1.34	1	1	1	2	1048	119.741	6.29053
74137577	unnamed protein product [Mus musculus]	11.5965	10.42	12	1	1	4	144	15.5249	7.92822
148710140	mCG2066 [Mus musculus]	11.316	5.2	7	1	1	5	173	19.8024	9.94971
148667334	prohibitin 2 [Mus musculus]	9.55051	7.27	3	2	2	3	289	32.2623	9.77393
148688637	mCG11426 [Mus musculus]	3.5579	4.15	5	1	1	1	265	28.8611	6.15088
37747847	Hnrpa2b1 protein, partial [Mus musculus]	2.66591	4.57	8	1	1	1	219	23.0548	8.96826
148688318	RIKEN cDNA A230097K15 [Mus musculus]	0	3.33	2	1	1	2	360	40.6391	8.90967
148684446	ribosomal protein S3, isoform CRA_h [Mus musculus]	53.198	29.15	13	5	6	19	223	24.4903	9.65674
26349459	unnamed protein product [Mus musculus]	40.9077	9.09	22	3	5	15	462	49.4709	5.021
499132	adenine nucleotide translocase [Mus musculus]	37.6013	10.4	6	3	3	17	298	32.9102	9.72998
148686903	mCG18582 [Mus musculus]	29.9292	18.48	28	2	4	13	184	19.9827	10.1255
12846200	unnamed protein product [Mus musculus]	27.3827	14.69	10	4	5	13	245	27.4868	9.93506
54035592	Prohibitin [Mus musculus]	22.3174	10.66	7	2	3	11	272	29.8019	5.75732
74208869	unnamed protein product [Mus musculus]	18.3616	6.65	6	2	4	7	707	70.8798	8.06006
148682392	mCG13479, isoform CRA_a [Mus musculus]	17.9744	15.93	11	2	7	10	270	31.3887	10.7847
1527178	ribosomal protein L8 [Mus musculus]	16.6184	15.56	7	5	5	7	257	28.0073	11.0337
12848861	unnamed protein product [Mus musculus]	15.5085	3.57	7	1	1	5	280	30.9415	7.66455
148708252	mCG8513 [Mus musculus]	13.9133	10.09	7	3	3	7	228	26.2828	10.5063
148689582	mCG10343, isoform CRA_d [Mus musculus]	12.3961	7.03	9	2	2	4	313	34.966	9.02686
26353108	unnamed protein product [Mus musculus]	11.5367	10.58	5	3	3	5	274	30.2368	8.83643
74200533	unnamed protein product [Mus musculus]	9.61859	1.52	2	1	1	4	594	62.806	8.42627
3142702	putative steroid dehydrogenase [Mus musculus]	9.54581	7.37	5	3	3	4	312	34.7194	9.5249
148683435	mCG1128, isoform CRA_a [Mus musculus]	8.78549	9.25	8	2	2	4	227	25.8104	9.42236
148699048	mCG6542, isoform CRA_e [Mus musculus]	7.70558	8.24	9	1	2	4	170	19.3564	9.92041
22477550	Solute carrier family 25 (mitochondrial carrier, citrate transporter), member 1 [Mus musculus]	7.5502	2.57	2	1	1	3	311	33.9099	9.89111
148689363	solute carrier family 25 (mitochondrial carnitine/acylcarnitine translocase), member 20 [Mus musculus]	6.99625	3.59	3	1	1	3	251	27.7522	9.12939
74220199	unnamed protein product [Mus musculus]	5.92552	3.39	14	2	2	2	619	68.4555	5.26221
3046235	voltage dependent anion channel 2 [Mus musculus]	5.3025	4.07	2	1	1	2	295	31.7126	7.48877
77415466	Ribosomal protein L5 [Mus musculus]	4.59185	7.09	8	2	3	9	296	34.2477	9.77393
223461709	Cholinergic receptor, nicotinic, alpha polypeptide 10 [Mus musculus]	3.72364	2.01	1	1	1	2	447	49.5445	7.92822
148708773	mCG116025 [Mus musculus]	3.40583	9.43	32	1	3	10	244	27.5265	10.5503
74138643	unnamed protein product [Mus musculus]	2.85883	4.17	7	1	1	1	192	20.7239	7.95752
51116	G-protein beta subunit [Mus musculus]	2.62314	8.13	13	1	1	1	123	13.5244	5.77002
3065927	14-3-3 protein sigma [Mus musculus]	2.59128	6.85	21	1	2	2	248	27.6957	4.83057
17512542	AA408296 protein [Mus musculus]	2.13709	1.18	4	1	1	1	761	87.3729	6.32861
148678961	mCG11048, isoform CRA_a [Mus musculus]	2.13107	4.95	6	1	1	1	222	25.4304	9.48096
13435813	Cytochrome b5 reductase 3 [Mus musculus]	2.09177	2.66	2	1	1	1	301	34.1057	8.38232
30023643	ATP-binding cassette transporter [Mus musculus]	0	0.79	1	1	2	3	2143	240.834	7.34229
